# Supplementary material for: Assessing the efficacy and safety of magnesium sulfate for management of autonomic nervous system dysregulation in Vietnamese children with severe hand foot and mouth disease
Source: BMC Infect Dis. 2019 Aug 22;19:737. doi: 10.1186/s12879-019-4356-x (PMC6704683; doi:10.1186/s12879-019-4356-x)
Supplement: Supplementary file 1 — Appendix A. Details of the general study methodology for the clinical trial. Appendix A.1. Trial study_Screening and enrolment. Appendix A.2. Trial study_Sampling. Appendix A.3. Trial study_ Initiation of study medication, safety monitoring, dose adjustment. Appendix A.4. Trial study_Emergency management. Appendix A.5. Trial study_Emergency unblinding procedure. Appendix A.6. Trial study_Additional study definitions. Appendix A.7. Trial study_Definitions for Clinical Adverse Event Grading in the trial (modified from CTCAE Version 4.03). Appendix A.8. Trial study_Definitions for Laboratory Adverse Event Grading in the trial (modified from CTCAE Version 4.03). Appendix B. Additional methods for the observational cohort study. Appendix B.1. Cohort study_Identification of study subjects. Appendix B.2. Cohort study_Data collection and data management. Appendix B.3. Cohort study_Statistical analysis. (ZIP 257 kb) [file 12879_2019_4356_MOESM1_ESM.zip]

Archive with 11 entries (11 files):
- Appendix A.1 - Trial study_Screening and enrolmentR4.docx
- Appendix A.2 - Trial study_SamplingR4.docx
- Appendix A.3 - Trial_Study medication_safety monitoringR4.docx
- Appendix A.4 - Trial study_Emergency managementR4.docx
- Appendix A.5 - Trial study_Emergency unblinding procedureR4.docx
- Appendix A.6 - Trial study_Additional study definitionsR4.docx
- Appendix A.7 - Trial_Definitions for Clinical Adverse EventR4.docx
- Appendix A.8 - Trial_Definitions for Laboratory AER4.docx
- Appendix B.1 - Cohort study_Identification of subjectsR4.docx
- Appendix B.2 - Cohort study_Data collection and managementR4.docx
- Appendix B.3 - Cohort study_Statistical analysisR4.docx
